# Supplementary material for: Comparative Genomics Reveals Sources of Genetic Variability in the Asexual Fungal Plant Pathogen Colletotrichum lupini
Source: Mol Plant Pathol. 2024 Dec 13;25(12):e70039. doi: 10.1111/mpp.70039 (PMC11645255; doi:10.1111/mpp.70039)
Supplement: Supplementary file 15 — Table S1. Strain and genome details. [file MPP-25-e70039-s001.xlsx]

## Sheet: Table S1
Table S1: Strain and genome details
Strain	Species	Collection	Host	Origin	Year	Lineage	Genome size (Mb)	Kmer count (M)	Genome size estimatio error (%)	GC content (%)	# contigs	Largest contig	N50	L50	N's per 100 kbp	Busco score (%)	Gene count	Secreted	Effectors	Coverage	Accession N°	BioProject	BioSample	Assembly	Reference	Genome TE Content (%)	Chr 1 size (Mb)	TE content (%) Chr 1	Chr 2 size (Mb)	TE content (%) Chr 2	Chr 3 size (Mb)	TE content (%) Chr 3	Chr 4 size (Mb)	TE content (%) Chr 4	Chr 5 size (Mb)	TE content (%) Chr 5	Chr 6 size (Mb)	TE content (%) Chr 6	Chr 7 size (Mb)	TE content (%) Chr 7	Chr 8 size (Mb)	TE content (%) Chr 8	Chr 9 size (Mb)	TE content (%) Chr 9	Chr 10 size (Mb)	TE content (%) Chr 10	Chr size (Mb)11	TE content (%) Chr 11	LTR Copia (Mb)
CLUPIMI	Colletotrichum lupini	IMI 375715	Lupinus albus	Australia	1997	II-A	62.48	62.4555	0.0392045	47.07	902	625742	147906	118	4.42	97.1	16806	1164	515	173.619	SRR28762540	PRJNA1099210	SAMN40932078		This study	19.6823	8.27343	19.07	7.75984	17.769	7.96124	20.3772	7.59256	18.1012	6.81569	21.0613	5.26392	22.8573	4.84874	22.0678	4.94115	19.46	4.50316	23.4596	4.09697	25.3503	0.471107	42.2885	6.23864
CLUPJA01	Colletotrichum lupini	-	Lupinus albus	Switzerland	2018	II-B	56.11	56.0569	0.0946338	49.39	2100	452095	75009	188	4.21	97	16077	1081	473	146.606	SRR28762539	PRJNA1099210	SAMN40932079		This study	12.3881	7.2057	12.0345	7.04791	10.8629	7.12005	11.7454	6.98709	10.3267	6.00246	12.6206	4.87018	13.7918	4.48574	11.26	4.04301	12.493	3.95667	15.4049	3.73261	15.5851	0.48157	34.3861	2.87058
CLUPJA10	Colletotrichum lupini	CMW 9930, SHK 788	Lupinus albus	South Africa	1994	II-A	62.39	62.3654	0.0394582	47.1	1011	697967	142224	123	3.88	97	16608	1160	504	135.801	SRR28762534	PRJNA1099210	SAMN40932080		This study	19.5948	7.94016	18.847	7.83123	17.2184	7.97549	19.6793	7.40134	17.9439	6.77222	21.1698	5.49523	22.8129	5.03936	23.4769	4.91472	19.0116	4.45838	23.3304	4.07541	25.2814	0.482328	38.0196	6.19653
CLUPJA11	Colletotrichum lupini	CMW 9931, SHK 1033	Lupinus albus	South Africa	1995	II-A	62.69	62.6642	0.0411804	46.96	802	848558	187901	102	4.28	97.1	16640	1157	505	144.887	SRR28762533	PRJNA1099210	SAMN40932081		This study	19.9384	8.44063	19.2893	7.79035	17.7401	7.86134	20.6195	7.61219	17.956	6.8133	21.8026	5.28686	23.2302	4.9598	23.4151	5.21945	20.4037	4.19384	23.5048	4.07895	25.2688	0.470269	42.3245	6.26106
CLUPJA12	Colletotrichum lupini	CMW 9933, SHK 2148	Lupinus albus	South Africa	1999	II-B	56.95	56.9039	0.0809693	49	2255	429236	73611	202	3.85	96.9	16101	1091	477	143.414	SRR28762532	PRJNA1099210	SAMN40932082		This study	13.2844	7.29984	12.4141	7.28015	10.429	7.27278	12.8889	6.96311	11.4461	6.00191	13.1966	4.97117	15.8072	4.56533	14.926	4.3562	12.0741	4.06416	15.142	3.39379	18.3589	0.457675	33.5133	3.16505
CLUPJA13	Colletotrichum lupini	-	Lupinus mutabilis	USA	2013	II-B	58.15	58.088	0.106567	48.63	2499	530228	74512	198	4.08	96.9	16116	1072	460	145.624	SRR28762531	PRJNA1099210	SAMN40932083		This study	14.4233	7.44349	13.2832	7.57916	12.2523	7.37144	13.4207	6.84713	12.5091	6.50219	14.6877	5.04708	17.0248	4.35747	15.4894	4.36746	14.2138	4.33706	17.0221	3.60952	17.9828	0.44638	38.9921	3.60696
CLUPJA15	Colletotrichum lupini	A-02	Lupinus albus	Chile	2009	II-A	61.38	61.3546	0.0413832	47.5	1019	536670	131771	136	4.03	97	16844	1158	501	151.026	SRR28762530	PRJNA1099210	SAMN40932084		This study	18.5946	7.91327	18.0768	7.87585	17.1078	7.68401	18.6082	7.54436	16.7252	6.68924	19.9555	5.19837	21.8029	4.8017	20.6219	4.84823	18.9421	4.45418	22.7666	3.99792	24.0709	0.466686	41.7467	5.95711
CLUPJA17	Colletotrichum lupini	A-24	Lupinus albus	Chile	2015	II-B	56.97	56.9158	0.0951975	49	2237	420121	75336	194	4.15	96.8	16422	1085	472	124.75	SRR28762529	PRJNA1099210	SAMN40932085		This study	13.4164	7.15729	13.0234	7.52069	10.8543	7.15813	13.1613	6.70337	11.3641	6.24353	13.5243	4.86957	16.0546	4.348	15.486	4.37701	12.0124	4.10327	15.2487	3.84545	18.5835	0.453203	32.8733	3.15861
CLUPJA18	Colletotrichum lupini	Lup1	Lupinus mutabilis	Ecuador	2007	IV	59.43	59.4108	0.0322615	47.72	685	820288	216156	86	4.04	97	16688	1152	501	115.91	SRR28762528	PRJNA1099210	SAMN40932086		This study	16.8275	7.54322	13.7164	7.76016	15.8289	7.87378	17.8936	6.9622	14.1841	6.31734	18.7209	5.20034	19.3029	4.66351	21.5764	4.63547	14.7688	4.29789	21.5307	3.47033	19.4785	0.427397	44.6933	4.95118
CLUPJA19	Colletotrichum lupini	Lup18	Lupinus mutabilis	Ecuador	2007	IV	58.34	58.3155	0.0420775	48.22	979	819582	145027	117	4.05	96.8	16811	1160	505	124.505	SRR28762527	PRJNA1099210	SAMN40932087		This study	15.6463	7.27107	13.4538	7.19732	14.425	7.5624	15.7562	6.71739	12.2467	6.62324	15.8485	5.23408	17.1866	4.65409	19.0726	4.42834	14.8538	4.09992	20.3361	3.66264	17.6713	0.335541	45.7038	4.5964
CLUPJA20	Colletotrichum lupini	-	Lupinus mutabilis	Peru	2019	III	54.49	54.4496	0.0742008	49.97	1692	571946	88678	165	3.56	97	16354	1103	492	150.044	SRR28762538	PRJNA1099210	SAMN40932088		This study	9.79437	7.05658	9.59143	6.92453	7.03046	6.86043	10.5306	6.60309	8.7632	6.0616	9.01244	4.50801	11.3911	4.33722	10.1722	4.23889	8.02993	3.79174	11.2118	3.21427	10.3941	0.430011	27.6225	2.31398
CLUPJA21	Colletotrichum lupini	-	Lupinus mutabilis	Peru	2019	I	59.09	59.0597	0.0511965	47.76	1483	419391	92736	191	1.35	96.9	16796	1169	507	154.956	SRR28762537	PRJNA1099210	SAMN40932089		This study	16.2101	7.8141	14.5171	7.52241	14.9701	7.51763	18.3211	7.16676	14.5909	6.04006	14.3682	5.05964	18.6676	4.74324	18.3019	4.34621	13.7593	4.17349	19.5312	3.88196	18.0413	0	NA	4.65425
CLUPJA23	Colletotrichum lupini	-	Lupinus mutabilis	Ecuador	2015	IV	57.23	57.1848	0.0789568	48.63	1790	570345	99580	155	3.41	96.8	16983	1166	498	147.343	SRR28762536	PRJNA1099210	SAMN40932090		This study	13.7805	7.45455	11.2126	7.25547	12.1109	7.13044	13.3152	6.90114	10.5133	5.89159	12.9457	4.81907	15.8248	4.52581	17.0633	4.33	12.4438	3.89898	14.1606	3.6483	15.167	0.343896	34.2897	3.54328
CLUPRB121	Colletotrichum lupini	IMI 504884	Lupinus albus	Canada	-	I	59.37	59.3508	0.0323244	47.6	484	951859	244027	74	4.92	96.9	17181	1194	527	121.803	SRR28762535	PRJNA1099210	SAMN40932091		This study	16.5659	7.7256	14.8041	7.29028	16.4602	7.75474	18.6005	7.40724	15.3978	6.3429	15.9295	5.27078	19.5873	5.00775	21.3213	4.50155	15.9724	4.21457	21.4503	3.69891	18.9586	0	NA	4.71973
CLUP01	Colletotrichum lupini	CBS 109225	Lupinus albus	Ukraine	-	I	58.76	58.7543	0.00967665	47.58	116	2940406	918987	20	0	96	16623	1158	515	-	JAHMHT000000000	PRJNA333340	SAMN05446214	GCA_030913515.1	Baroncelli et al. 2022	16.4299	7.85271	15.6121	6.98068	15.5499	7.49984	18.4318	7.21392	15.8095	5.48526	15.9375	5.52596	19.8275	5.58285	19.945	4.49184	16.3166	4.35071	21.1694	3.73411	19.9545	0	NA	4.38923
CLUP02	Colletotrichum lupini	IMI 504893	Lupinus albus	France	2016	II-A	63.41	63.4072	0.00441413	46.71	11	8187092	7871922	4	0	97.1	16563	1147	508	-	CP019471-82	PRJNA360503	SAMN06211573	GCA_023278565.1	Baroncelli et al. 2021	20.5934	8.18709	20.3293	8.00113	18.7973	7.88261	20.7643	7.87192	19.3905	6.82066	21.9123	5.50274	24.4357	4.999	24.5654	4.81619	20.2101	4.6574	24.9014	4.14544	27.0733	0.523226	42.31	6.59126
CABS01	Colletotrichum abscissum	IMI 504890	Citrus x sinensis	USA	-	-	53.5042	53.4948	0.0175855	51.12	385	2181365	962862	19	3.01	97.4	17280	1489	704	-	MOOD00000000.1	PRJNA350894	SAMN05949354	GCA_030869225.1	Baroncelli et al. 2022		-	-	-	-	-	-	-	-	-	-	-	-	-	-	-	-	-	-	-	-	-	-	-
CACU01	Colletotrichum acutatum	CBS 112980	Pinus radiata	South Africa	-	-	49.0424	49.0347	0.0156599	52.26	384	1147902	299511	49	0	95.5	15035	1283	577	-	JAHMHS000000000	PRJNA334354	SAMN05442906	GCA_030867785.1	Baroncelli et al. 2022		-	-	-	-	-	-	-	-	-	-	-	-	-	-	-	-	-	-	-	-	-	-	-
CCOS01	Colletotrichum costaricense	IMI 309622	Coffea sp.	Costa Rica	-	-	51.6056	51.603	0.00513123	51.36	57	4784748	2423109	8	2.81	97.3	17126	1509	707	-	MOOE00000000.1	PRJNA350895	SAMN05949355	GCA_030867565.1	Baroncelli et al. 2022	-	-	-	-	-	-	-	-	-	-	-	-	-	-	-	-	-	-	-	-	-	-	-	-
CCUS01	Colletotrichum cuscutae	IMI 304802	Cuscuta sp.	Dominica	-	-	80.4535	80.4467	0.00847197	41.34	325	1781729	514068	47	0.37	96.9	17289	1278	580	-	MPDP00000000.1	PRJNA350379	SAMN05938704	GCA_030869315.1	Baroncelli et al. 2022	-	-	-	-	-	-	-	-	-	-	-	-	-	-	-	-	-	-	-	-	-	-	-	-
CFIL01	Colletotrichum filicis	CBS 101611	Polypodiophyta sp.	Costa Rica	-	-	62.9641	62.9556	0.0134108	45.98	366	1547318	325017	60	1.72	97.3	17391	1460	683	-	MOOC00000000.1	PRJNA350378	SAMN05938703	GCA_023376865.1	Baroncelli et al. 2022	-	-	-	-	-	-	-	-	-	-	-	-	-	-	-	-	-	-	-	-	-	-	-	-
CFIO01	Colletotrichum fioriniae	IMI 504882	Fragaria x ananassa	New Zealand	-	-	48.829	48.7203	0.222659	52.64	766	596408	137459	101	80.57	97.1	12392	1154	505	-	JARH00000000.1	PRJNA233987	SAMN02580179	GCA_000582985.1	Baroncelli et al. 2022	-	-	-	-	-	-	-	-	-	-	-	-	-	-	-	-	-	-	-	-	-	-	-	-
CGOD01	Colletotrichum godetiae	CBS 193.32	Olea europea	Italy	1932	-	51.6529	51.649	0.00751169	52.09	194	2677375	737523	21	0	96.9	16071	1328	618	-	JAHMHR000000000.1	PRJNA333328	SAMN05446267	GCA_030913485.1	Baroncelli et al. 2022	-	-	-	-	-	-	-	-	-	-	-	-	-	-	-	-	-	-	-	-	-	-	-	-
CLIM01	Colletotrichum limetticola	KLA-Anderson	Citrus aurantiifolia		2000	-	50.4839	50.4446	0.0778466	52.77	1750	385123	68638	229	6.09	96.5	15248	1420	644	-	JARUPT000000000.1	PRJNA952538	SAMN34075281	GCA_030413865.1	Baroncelli et al. 2022	-	-	-	-	-	-	-	-	-	-	-	-	-	-	-	-	-	-	-	-	-	-	-	-
CMEL01	Colletotrichum melonis	CBS 134730	Malus domestica	Brazil	-	-	50.1358	50.1267	0.0181906	52.15	92	5384589	2830390	7	13.8	97.6	16823	1500	689	-	MLGG00000000.1	PRJNA348398	SAMN05908173	GCA_030868995.1	Baroncelli et al. 2022	-	-	-	-	-	-	-	-	-	-	-	-	-	-	-	-	-	-	-	-	-	-	-	-
CNYM01	Colletotrichum nymphaeae	IMI 504889	Fragaria x ananassa	Denmark	-	-	49.7148	49.6668	0.0966372	52.81	1380	494648	91525	165	15.88	96.7	14404	1363	589	-	JEMN00000000.1	PRJNA237763	SAMN02639527	GCA_001563115.1	Baroncelli et al. 2022	-	-	-	-	-	-	-	-	-	-	-	-	-	-	-	-	-	-	-	-	-	-	-	-
CORC01	Colletotrichum orchidophilum	IMI 309357	Phalaenopsis sp.	United Kingdom	-	-	48.5565	48.5454	0.0228003	51.07	321	844029	284473	57	8.84	97.2	14452	1087	500	-	MJBS00000000.1	PRJNA342923	SAMN05771038	GCA_001831195.1	Baroncelli et al. 2022	-	-	-	-	-	-	-	-	-	-	-	-	-	-	-	-	-	-	-	-	-	-	-	-
CPAR01	Colletotrichum paranense	IMI 384185	Caryocar brasiliense	Brazil	2000	-	49.1704	49.1697	0.00142362	52.23	35	5339786	3374443	6	0	97.4	16775	1491	677	-	MOPA00000000.1	PRJNA350896	SAMN05949356	GCA_030867605.1	Baroncelli et al. 2022	-	-	-	-	-	-	-	-	-	-	-	-	-	-	-	-	-	-	-	-	-	-	-	-
CPHO01	Colletotrichum phormii	CBS 102054	Phormium sp.	New Zealand	1999	-	51.6662	51.6647	0.00274841	52.74	71	4694280	1798794	10	0	97	15209	1200	565	-	JAHMHQ000000000.1	PRJNA333354	SAMN05442991	GCA_030913505.1	Baroncelli et al. 2022	-	-	-	-	-	-	-	-	-	-	-	-	-	-	-	-	-	-	-	-	-	-	-	-
CSAL01	Colletotrichum salicis	CBS 607.94	Salix sp.	Netherlands	1994	-	47.8554	47.718	0.287094	52.92	2075	217493	46837	304	109.88	96.9	13783	1250	553	-	JFFI00000000.1	PRJNA238477	SAMN02644731	GCA_001563125.1	Baroncelli et al. 2022	-	-	-	-	-	-	-	-	-	-	-	-	-	-	-	-	-	-	-	-	-	-	-	-
CSCO01	Colletotrichum scovillei	TJNH1	Capsicum annuum		2017	-	52.0322	52.0319	0.000615004	51.76	16	6315016	4871440	5	0	97	13419	1331	578	-	JAAJBS000000000.1	PRJNA605574	SAMN14073982	GCA_011075155.1	Baroncelli et al. 2022	-	-	-	-	-	-	-	-	-	-	-	-	-	-	-	-	-	-	-	-	-	-	-	-
CSIM01	Colletotrichum simmondsii	CBS 122122	Carica papaya	Australia	1987	-	50.1901	50.0546	0.270005	51.96	626	802711	293884	54	134.5	97.3	13884	1367	577	-	JFBX00000000.1	PRJNA239224	SAMN02650484	GCA_001563135.1	Baroncelli et al. 2022	-	-	-	-	-	-	-	-	-	-	-	-	-	-	-	-	-	-	-	-	-	-	-	-
CTAM01	Colletotrichum tamarilloi	CBS 129955	Solanum betaceum	Colombia	1998	-	51.9857	51.9737	0.0230025	51.2	558	1977737	410822	30	1.5	97.1	17397	1481	672	-	MLFU00000000.1	PRJNA348678	SAMN05913735	GCA_030869305.1	Baroncelli et al. 2022	-	-	-	-	-	-	-	-	-	-	-	-	-	-	-	-	-	-	-	-	-	-	-	-
Baroncelli, R., Pensec, F., Da Lio, D., Boufleur, T. R., Vicente, I., Sarrocco, S., et al. (2021) Complete genome sequence of the plant pathogenic fungus Colletotrichum lupini. Molecular Plant-Microbe Interactions, 34, 1461-1464. https://doi.org/10.1094/MPMI-07-21-0173-A
Baroncelli, R., Cobo-Diaz, J. F., Benocci, T., Peng, M., Battaglia, E., Haridas, S., et al. (2022) Genome evolution and transcriptome plasticity associated with adaptation to monocot and eudicot plants in Colletotrichum fungi. bioRxiv. https://doi.org/10.1101/2022.09.22.508453
[truncated: 9 more columns]
