# Supplementary material for: Comparative Genomics Reveals Sources of Genetic Variability in the Asexual Fungal Plant Pathogen Colletotrichum lupini
Source: Mol Plant Pathol. 2024 Dec 13;25(12):e70039. doi: 10.1111/mpp.70039 (PMC11645255; doi:10.1111/mpp.70039)
Supplement: Supplementary file 16 — Table S2. Pangenome construction information. [file MPP-25-e70039-s016.xlsx]

## Sheet: Table S2
Table S2: Pangenome information
Category	Type	Orthogroups	Percentage orthogroups
Proteome	Core	14107	80.4505
Proteome	Accesory	3426	19.5381
Proteome	Singleton	2	0
Secretome	Core	935	63.4328
Secretome	Accesory	539	36.5672
Effectorome	Core	358	60.371
Effectorome	Accesory	235	39.629
Cazymes	Core	586	82.8854
Cazymes	Accesory	121	17.1146
