# Supplementary material for: Comparative Genomics Reveals Sources of Genetic Variability in the Asexual Fungal Plant Pathogen Colletotrichum lupini
Source: Mol Plant Pathol. 2024 Dec 13;25(12):e70039. doi: 10.1111/mpp.70039 (PMC11645255; doi:10.1111/mpp.70039)
Supplement: Supplementary file 17 — Table S3. Functional information of predicted species/lineage specific effectors. [file MPP-25-e70039-s011.xlsx]

## Sheet: Table S3
Table S3: Functional information of predicted species/lineage specific effectors
Orthogroup	Type	Unique in	C. lupini Gene	NCBI protein homolog	Interpro / Uniprot	CLUP02 Expression
OG0000158	Effector	CaSC	CLUP02_16298-RA	XP_049138404.1	Glycoside hydrolase 131, catalytic N-terminal	NA
OG0000186	Effector	CaSC	CLUP02_05473-RA	XP_049142275.1	beta-glucosidase	Down
OG0000147	Effector	CaSC	CLUP02_10980-RA	XP_049148396.1	Uncharacterized protein	Down
OG0000104	Effector	CaSC	CLUP02_03619-RA	XP_049140235.1	Uncharacterized protein	NA
OG0000133	Effector	CaSC	CLUP02_04452-RA	XP_049141174.1	Cutinase, Alpha/Beta hydrolase fold	NA
OG0000142	Effector	CaSC	CLUP02_10788-RA	XP_049148188.1	Uncharacterized protein	NA
OG0000171	Effector	CaSC	CLUP02_11600-RA	XP_049149087.1	Pectin lyase fold/virulence factor	NA
OG0000019	Effector	CaSC	CLUP02_15243-RA	XP_049153157.1	Uncharacterized protein	NA
OG0000159	Effector	CaSC	CLUP02_02439-RA	XP_049138922.1	Polysaccharide lyase	No
OG0000211	Effector	CaSC	CLUP02_04068-RA	XP_049140740.1	Pectin lyase fold/virulence factor, Glycoside hydrolase, family 28	Up
OG0000175	Effector	CaSC	CLUP02_14992-RA	XP_049152876.1	EGF-like domain	Up
OG0000345	Effector	Clade 1	CLUP02_10601-RA	XP_049147974.1	Uncharacterized protein	NA
OG0000542	Effector	C. lupini	CLUP02_00940-RA	XP_049136058.1	Glucose-1-phosphate thymidylyltransferase	NA
OG0000541	Effector	C. lupini	CLUP02_08441-RA	XP_049145599.1	Leucine--tRNA ligase, tRNA dimethylallyltransferase	NA
OG0000539	Effector	C. lupini	CLUP02_09087-RA	XP_049146329.1	C-type lectin domain family 12 member B	NA
OG0000520	Effector	C. lupini	CLUP02_01669-RA	XP_049136846.1	Peptidase A1 domain-containing protein	Up
OG0000537	Effector	Lin I	CLUP01_00475-RA	KAK1721939.1	Ecp2 effector protein, Pathogen effector; putative necrosis-inducing factor	NA
OG0000745	Effector	Lin I	CLUP01_09289-RA	KAK1709830.1	Zn(2)-C6 fungal-type domain-containing protein, Biotrophy-associated secreted protein 3	Up
OG0000803	Effector	Lin I	CLUP01_10150-RA	KAK1708793.1	Glycosyl hydrolases family 11/Endo-1,4-beta-xylanase	NA
OG0000671	Effector	Lin I	CLUP01_09563-RA	KAK1709601.1	GDSL-like Lipase/Acylhydrolase / SGNH hydrolase	NA
OG0000685	Effector	Lin I	CLUP01_02606-RA	KAK1719285.1	Ribonuclease Z/Hydroxyacylglutathione hydrolase-like	NA
OG0000913	Effector	Lin I	CLUP01_08116-RA	NA	Tyrosinase copper-binding domain-containing protein	NA
OG0000471	Effector	Lin I	CLUP01_14867-RA	NA	Zn(2)-C6 fungal-type domain-containing protein, Glycosyl hydrolase family 61, Auxiliary Activity family 9	NA
OG0000428	Effector	Lin I, II	CLUP02_10246-RA	XP_049147584.1	Pectin lyase fold/virulence factor	NA
OG0000271	Effector	Lin I, II	CLUP02_14456-RA	XP_049152280.1	Cutinase/acetylxylan esterase	Up
OG0000407	Effector	Lin I, II, III	CLUP02_08870-RA	XP_049146079.1	cytochrome p450	Down
OG0000273	Effector	Lin I, II, III	CLUP02_01766-RA	XP_049136968.1	Uncharacterized protein	NA
OG0000287	Effector	Lin I, II, III	CLUP02_10736-RA	XP_049148126.1	Pectin lyase fold/virulence factor	NA
OG0000467	Effector	Lin I, II, III	CLUP02_11219-RA	XP_049148659.1	gpi-anchored protein	NA
OG0000303	Effector	Lin I, II, III	CLUP02_11298-RA	XP_049148748.1	Primase zinc finger	NA
OG0000363	Effector	Lin I, II, III	CLUP02_16109-RA	XP_049138197.1	palmitoyl protein thioesterase, Alpha/Beta hydrolase fold	NO
OG0000404	Effector	Lin I, II, III	CLUP02_00438-RA	XP_049135506.1	Oil body-associated protein 1A	up
OG0000235	Effector	Lin I, II, III	CLUP02_07951-RA	XP_049145058.1	Uncharacterized protein	Up
OG0000390	Effector	Lin I, II, III	CLUP02_14491-RA	XP_049152318.1	Uncharacterized protein	Up
OG0000331	Effector	Lin I, II, III	CLUP02_15167-RA	XP_049153074.1	Pectin lyase/ Cellulose-binding domain, fungal	Up
OG0000249	Effector	Lin I, II, IV	CLUP02_10769-RA	XP_049148166.1	Uncharacterized protein	NA
OG0000105	Effector	Lin I, II, IV	CLUP02_11365-RA	XP_049148815.1	Pectin lyase fold/virulence factor	NA
OG0000214	Effector	Lin I, II, IV	CLUP02_14230-RA	XP_049152015.1	Pectin lyase fold/virulence factor	NA
OG0000189	Effector	Lin I, II, IV	CLUP02_03774-RA	XP_049140413.1	Uncharacterized protein	Up
OG0000037	Effector	Lin I, II, IV	CLUP02_11330-RA	XP_049148782.1	short-chain dehydrogenase, Aminopeptidase 2	Up
OG0000234	Effector	Lin I, II, IV	CLUP02_13736-RA	XP_049151458.1	ureidoglycolate lyase	Up
OG0000047	Effector	Lin I, II, IV	CLUP02_15893-RA	KAK1704544.1, KAK1715150.1	Chitin-binding, type 1, Endochitinase-like superfamily	NA
OG0000377	Effector	Lin I, II-A, III, IV	CLUP02_06419-RA	XP_049143322.1	Cellulose-binding domain, fungal	Down
OG0000291	Effector	Lin I, II-A, III, IV	CLUP02_09980-RA	XP_049147303.1	Auxiliary Activity family 9, glycosyl hydrolase family 61	NA
OG0000392	Effector	Lin I, II-A, III, IV	CLUP02_05990-RA	XP_049142851.1	Uncharacterized protein	Up
OG0000348	Effector	Lin I, II-A, III, IV	CLUP02_14216-RA	XP_049151999.1	Uncharacterized protein	Up
OG0000584	Effector	Lin I, III	CLUP02_00688-RA	XP_049135780.1	Uncharacterized protein	NA
OG0000731	Effector	Lin I, III	CLUP01_11858-RA	KAK1706734.1	Uncharacterized protein	NA
OG0000440	Effector	Lin I, III	CLUP01_10211-RA	KAK1708853.1	Peptidase G1	NA
OG0000594	Effector	Lin I, III	CLUP01_06302-RA	KAK1714017.1	Uncharacterized protein	NA
OG0000717	Effector	Lin I, III	CLUP01_06373-RA	NA	Uncharacterized protein	NA
OG0000502	Effector	Lin I, III, IV	CLUP01_09207-RA	XP_049148267.1	GDSL-like Lipase/Acylhydrolase / SGNH hydrolase	NA
OG0000677	Effector	Lin I, III, IV	CLUP01_10284-RA	XP_049145714.1	Uncharacterized protein	Up
OG0000418	Effector	Lin I, III, IV	CLUP01_15723-RA	KAK1702229.1	ubiquitin 3 binding protein But2 C-terminal domain-containing protein	NA
OG0000489	Effector	Lin I, III, IV	CLUP01_11322-RA	KAK1707190.1, KAK1712457.1	fungal cellulose binding domain-containing protein, glycoside hydrolase family 61 protein	NA
OG0000654	Effector	Lin I, III, IV	CLUP01_01193-RA	KAK1720841.1	Uncharacterized protein	NA
OG0000722	Effector	Lin I, III, IV	CLUP01_03796-RA	NA	Uncharacterized protein	NA
OG0000446	Effector	Lin I, IV	CLUP01_12846-RA	KAK1705352.1	Uncharacterized protein	NA
OG0000497	Effector	Lin I, IV	CLUP01_11440-RA	KAK1707306.1	phosphatidylethanolamine-binding protein	NA
OG0000585	Effector	Lin I, IV	CLUP01_07506-RA	KAK1711998.1	PAN/Apple domain	NA
OG0000479	Effector	Lin I, IV	CLUP01_07165-RA	KAK1712806.1	Uncharacterized protein	NA
OG0000444	Effector	Lin I, IV	CLUP01_06968-RA	KAK1713295.1	Uncharacterized protein	NA
OG0000465	Effector	Lin I, IV	CLUP01_05091-RA	KAK1715983.1	Uncharacterized protein	NA
OG0000492	Effector	Lin I, IV	CLUP01_02009-RA	KAK1719954.1	CFEM domain	NA
OG0000462	Effector	Lin I, IV	CLUP01_00049-RA	KAK1721548.1	UVI-1h	NA
OG0000607	Effector	Lin I, IV	CLUP01_06490-RA	NA	Uncharacterized protein	NA
OG0000488	Effector	Lin I, IV	CLUP01_12877-RA	NA	Uncharacterized protein	NA
OG0000406	Effector	Lin II	CLUP02_02486-RA	XP_049138976.1	Host-nuclear effector	NA
OG0000424	Effector/CAZyme	Lin II	CLUP02_03745-RA	XP_049140379.1	Pectin lyase fold/virulence factor	NA
OG0000536	Effector	Lin II	CLUP02_04384-RA	XP_049141099.1	Secreted in xylem (SIX)	NA
OG0000477	Effector	Lin II	CLUP02_14353-RA	XP_049152165.1	Glycoside hydrolase 131, catalytic N-terminal	NA
OG0000616	Effector	Lin II	CLUP02_14427-RA	XP_049152245.1	Ecp2 effector protein domain	NA
OG0000453	Effector	Lin II	CLUP02_01332-RA	XP_049136477.1	EGF-like, LysM domain-containing protein	Up
OG0000016	Effector	Lin II	CLUP02_15511-RA	XP_049137530.1, XP_049140712.1	Secreted protein, EC51a protein	Up
OG0000632	Effector	Lin II	CLUP02_11663-RA	XP_049149157.1	Secreted protein, Fungal lipase-like domain-containing protein	Up
OG0000506	Effector	Lin II	CLUP02_14376-RA	XP_049152191.1	Protein kinase domain	Up
OG0000723	Effector	Lin II-A	CLUP02_15809-RA	XP_049137867.1	Alpha/Beta hydrolase fold	NA
OG0000774	Effector	Lin II-B	CLUPJA01_14359-RA	XP_049139256.1	Secreted protein	Down
OG0000618	Effector	Lin II, III	CLUP02_01804-RA	XP_049137019.1	Uncharacterized protein	Down
OG0000426	Effector	Lin II, III	CLUP02_05235-RA	XP_049142021.1	Uncharacterized protein	Down
OG0000617	Effector	Lin II, III	CLUP02_10842-RA	XP_049148243.1	Uncharacterized protein	Down
OG0000456	Effector	Lin II, III	CLUP02_05780-RA	XP_049142617.1	Expansin, cellulose-binding-like domain superfamily, RlpA-like domain superfamily	NA
OG0000519	Effector	Lin II, III	CLUP02_02103-RA	XP_049138546.1	Alpha carbonic anhydrase domain superfamily	Up
OG0000383	Effector	Lin II, III	CLUP02_05174-RA	XP_049141955.1	Uncharacterized protein	Up
OG0000448	Effector	Lin II, III, IV	CLUP02_02118-RA	XP_049138561.1	Cellulose-binding domain, fungal	No
OG0000382	Effector	Lin II, III, IV	CLUP02_00002-RA	XP_049135013.1	Uncharacterized protein	Up
OG0000343	Effector	Lin II, III, IV	CLUP02_04423-RA	XP_049141142.1	Uncharacterized protein	Up
OG0000431	Effector	Lin II, III, IV	CLUP02_14492-RA	XP_049152319.1	Uncharacterized protein	Up
OG0000483	Effector	Lin III	CLUPJA20_03523-RA	XP_049140520.1	alpha/beta hydrolase	Down
OG0000844	Effector	Lin III	CLUPJA20_04612-RA	XP_049145787.1	IG-like domain-containing protein	Up
OG0000526	Effector	Lin III	CLUPJA20_09373-RA	NA	Ec32 protein/ CEC3	NA
OG0000808	Effector	Lin III, IV	CLUPJA18_13024-RA	XP_049152223.1	Uncharacterized protein/ Coil	NA
OG0000622	Effector	Lin III, IV	CLUPJA18_11649-RA	NA	Endoglucanase	NA
OG0000473	Effector	Lin III, IV	CLUPJA18_11650-RA	NA	Pectin lyase /virulence factor	NA
OG0000485	Effector	Lin III, IV	CLUPJA18_14102-RA	NA	Ubiquitin 3 binding protein But2 C-terminal domain-containing protein	NA
OG0000850	Effector	Lin IV	CLUPJA18_13662-RA	XP_049142489.1	C2H2-type domain-containing protein	Down
OG0000849	Effector	Lin IV	CLUPJA18_13901-RA	XP_049141390.1	Secreted protein	NA
OG0000725	Effector	Lin IV	CLUPJA18_10891-RA	XP_049143205.1	Transposase, S1 motif domain-containing protein	NA
OG0000580	Effector	Lin IV	CLUPJA18_12771-RA	XP_049135135.1	Microbial ribonucleases	Up
OG0000491	Effector	Lin IV	CLUPJA18_14647-RA	XP_049143557.1	Glycoside hydrolase family 16	Up
OG0000851	Effector	Lin IV	CLUPJA18_14764-RA	XP_049151701.1	Secreted, DUF1996 domain-containing protein	Up
OG0000556	Effector	Lin IV	CLUPJA18_07870-RA	XP_049151849.1	Secreted, Ecp2 effector protein domain-containing protein	Up
OG0000721	Effector	Lin IV	CLUPJA18_08177-RA	NA	Hydrophobin, C2H2-type domain-containing protein	NA
OG0000248	Effector	Lin IV	CLUPJA18_13131-RA	NA	Pectate Lyase A/ virulence factor	NA
OG0000776	Effector	Lin IV	CLUPJA18_15077-RA	NA	Glycophorin A domain-containing protein	NA
OG0000033	Effector	Virulence	CLUP02_06122-RA	XP_049142998.1	SGNH hydrolase-type esterase domain	NA
NA	CAZyme	Lin II	CLUP02_04393-RA	XP_049141108.1	Glycoside hydrolase	Up
NA	CAZyme	Lin II	CLUP02_15016-RA	XP_049152905.1	Calcium-translocating P-type ATPase	Down
NA	CAZyme	Lin IV	CLUPJA18_12451-RA	NA	Chitinase	NA
