# Supplementary material for: Comparative Genomics Reveals Sources of Genetic Variability in the Asexual Fungal Plant Pathogen Colletotrichum lupini
Source: Mol Plant Pathol. 2024 Dec 13;25(12):e70039. doi: 10.1111/mpp.70039 (PMC11645255; doi:10.1111/mpp.70039)
Supplement: Supplementary file 18 — Table S4. Functional information of predicted genes on accessory chromosome 11. [file MPP-25-e70039-s018.xlsx]

## Sheet: Table S4
Table S4: Functional information of predicted genes on accessory chromosome 11
CLUP02 Gene	NCBI protein homolog	Interpro
CLUP02_16370-RA	XP_049138484.1	Uncharacterized protein
CLUP02_16371-RA	XP_049138485.1	Ulp1 protease family, C-terminal catalytic domain/ Papain-like cysteine peptidase superfamily
CLUP02_16372-RA	XP_049138486.1	Uncharacterized protein
CLUP02_16373-RA	XP_049138487.1	Separin
CLUP02_16374-RA	XP_049138488.1	Uncharacterized protein
CLUP02_16375-RA	XP_049138489.1	Uncharacterized protein
CLUP02_16376-RA	XP_049138490.1	Uncharacterized protein
CLUP02_16377-RA	XP_049138491.1	Uncharacterized protein
CLUP02_16378-RA	XP_049138492.1	DNA polymerase family B
CLUP02_16379-RA	XP_049138493.1	Uncharacterized protein
CLUP02_16380-RA	XP_049138494.1	SEY1, GB1/RHD3-type guanine nucleotide-binding (G) domain
CLUP02_16381-RA	XP_049138495.1	Uncharacterized protein
CLUP02_16382-RA	XP_049138496.1	Peptidase S1B
CLUP02_16383-RA	XP_049138497.1	P-loop containing nucleoside triphosphate hydrolase / Ras_like_GTPase
CLUP02_16384-RA	XP_049138499.1	Uncharacterized protein
CLUP02_16385-RA	XP_049138500.1	Uncharacterized protein
CLUP02_16386-RA	XP_049138501.1	FHA domain
CLUP02_16387-RA	XP_049138502.1	Coil
CLUP02_16388-RA	XP_049138503.1	AT hook domain-containing protein
CLUP02_16389-RA	XP_049138504.1	Uncharacterized protein
CLUP02_16390-RA	XP_049138505.1	Uncharacterized protein
CLUP02_16391-RA	NA	AP2/ERF domain-containing protein
CLUP02_16392-RA	XP_049138506.1	ViD27 cytoplasmic
CLUP02_16393-RA	XP_049138507.1	Uncharacterized protein
CLUP02_16394-RA	XP_049138509.1	Uncharacterized protein
CLUP02_16395-RA	XP_049138510.1	Zinc finger C2H2-type
CLUP02_16396-RA	XP_049138511.1	Uncharacterized protein
CLUP02_16397-RA	XP_049138511.1	Uncharacterized protein
CLUP02_16398-RA	XP_049138511.1	Uncharacterized protein
CLUP02_16399-RA	XP_049138512.1	Uncharacterized protein
CLUP02_16400-RA	XP_049138513.1	Uncharacterized protein
CLUP02_16401-RA	XP_049138514.1	Uncharacterized protein
CLUP02_16402-RA	XP_049138515.1	Uncharacterized protein
CLUP02_16403-RA	XP_049138516.1	PD-(D/E)XK nuclease-like
CLUP02_16404-RA	XP_049138518.1	Uncharacterized protein
CLUP02_16405-RA	XP_049138519.1	Uncharacterized protein
CLUP02_16406-RA	XP_049138520.1	Uncharacterized protein
CLUP02_16407-RA	XP_049138522.1	Uncharacterized protein
CLUP02_16408-RA	XP_049138524.1	Coil
CLUP02_16409-RA	XP_049138525.1	Uncharacterized protein
CLUP02_16410-RA	XP_049138526.1	Uncharacterized protein
CLUP02_16411-RA	XP_049138527.1	Uncharacterized protein
CLUP02_16412-RA	XP_049138528.1	Uncharacterized protein
CLUP02_16413-RA	XP_049138529.1, XP_049138530.1	Prokaryotic membrane lipoprotein lipid attachment site profile.
CLUP02_16414-RA	XP_049138531.1	Uncharacterized protein
CLUP02_16415-RA	XP_049138532.1	Uncharacterized protein
CLUP02_16416-RA	XP_049138533.1	Uncharacterized protein
CLUP02_16417-RA	XP_049138534.1	Uncharacterized protein
CLUP02_16418-RA	XP_049138536.1	Uncharacterized protein
CLUP02_16419-RA	XP_049138537.1	Uncharacterized protein
CLUP02_16420-RA	XP_049138538.1	Coil
CLUP02_16421-RA	XP_049138539.1	Uncharacterized protein
CLUP02_16422-RA	NA	Ulp1 protease family protein
CLUP02_16423-RA	NA	Ulp1 protease family protein
