# Supplementary material for: Comparative Genomics Reveals Sources of Genetic Variability in the Asexual Fungal Plant Pathogen Colletotrichum lupini
Source: Mol Plant Pathol. 2024 Dec 13;25(12):e70039. doi: 10.1111/mpp.70039 (PMC11645255; doi:10.1111/mpp.70039)
Supplement: Supplementary file 19 — Table S5. SRA accessions of used RNA‐seq data. [file MPP-25-e70039-s009.xlsx]

## Sheet: Table S5
Table S5: SRA accessions of used RNAseq data
NCBI SRA#	Treatment	Replication
ERR4614020	CL_24h	1
ERR4614841	CL_24h	2
ERR4614996	CL_24h	3
ERR4618930	CL_24h	4
ERR4619270	IP_24h	1
ERR4619429	IP_24h	2
ERR4619483	IP_24h	3
ERR4622567	IP_24h	4
ERR4626690	IP_84h	1
ERR4626713	IP_84h	2
ERR4626714	IP_84h	3
ERR4626956	IP_84h	4
Dubrulle, G., Picot, A., Madec, S., Corre, E., Pawtowski, A., Baroncelli, R., et al. (2020) Deciphering the infectious process of Colletotrichum lupini in lupin through transcriptomic and proteomic analysis. Microorganisms, 8, 1621. https://doi.org/10.3390/microorganisms8101621
